# Supplementary material for: Toward a functional understanding of novel fire regimes in tropical forests
Source: Am J Bot. 2025 Oct 14;112(10):e70112. doi: 10.1002/ajb2.70112 (PMC12572702; doi:10.1002/ajb2.70112)
Supplement: Supplementary file 1 — Appendix S1. Summary of data on fire resilience traits and literature sources. [file AJB2-112-e70112-s001.xlsx]

## Sheet: 1 - Traits
Pacuk et al.—American Journal of Botany 2025—Appendix S1
Appendix S1. Summary of data on fire resilience traits and literature sources.
Category	Trait	Measurements	Theory	Empirical observations	Source(s)
Leaf	Dimensions (Morphology)	Specific leaf area (SLA), bulk density (de Magalhães and Schwilk, 2021); leaf mass per area (LMA) (Potts, 2022)	Co-define fuel quality (Archibald et al., 2018); often larger and thicker (high leaf mass per area) in flammable savannahs (Pausas et al., 2017); higher surface to volume and high SLA means more ignitable as litter (Murray et al., 2013 in Bowman et al., 2014; Saura-Mas et al., 2010 in Bowman et al., 2014); finer leaves promote flammability on open crowns (Saura-Mas et al., 2010 in Bowman et al., …	Murray et al., 2013 in Bowman et al., 2014; Saura-Mas et al., 2010 in Bowman et al., 2014; de Magalhães and Schwilk, 2021; Potts et al., 2022; van der Sande et al., 2023; Fernández-García et al., 2020; Kühn et al., 2021; Parsons et al., 2015; Gibert et al., 2016; Poorter et al., 2008; Díaz et al., 2016; Alam et al., 2020, 2024	Archibald et al., 2018; de Magalhães and Schwilk, 2021; Bowman et al., 2014; Potts et al., 2022; Pausas et al., 2017; Schwilk, 2015; van der Sande et al., 2023; Fernández-García et al., 2020; Kühn et al., 2021; Parsons et al., 2015; Popovíc et al., 2021; Gagnon et al., 2010; Gibert et al., 2016; Poorter et al., 2008; Díaz et al., 2016; Alam et al., 2020, 2024
	Shape (Morphology)	Categorical	Co-define fuel quality (Archibald et al., 2018); large, long leaves have lower packing density and more oxygen availability (de Magalhães and Schwilk, 2012 in Bowman et al., 2014); long, curling leaves burn more intensely and rapidly, lobing and deciduousness further accentuate this (Varner et al., 2015); curled leaves more flammable (Parsons et al., 2015); compound leaves associated with faster …	de Magalhães and Schwilk, 2012 in Bowman et al., 2014; Varner et al., 2015; Parsons et al., 2015; Malhado et al., 2010	Archibald et al., 2018; Bowman et al., 2014; Varner et al., 2015; Parsons et al., 2015; Popovíc et al., 2021; Malhado et al., 2010
	Photosynthetic capacity		Negative net primary productivity implies death (Cochrane and Barber, 2009); key determinant of relative growth rate, important for recruitment (Gibert et al., 2016); essential for relative growth rates due to resource acquisition (Poorter et al., 2008); key role in plant economic spectrum (Díaz et al., 2016)	Gibert et al., 2016; Poorter et al., 2008; Díaz et al., 2016	Cochrane and Barber, 2009; Gibert et al., 2016; Poorter et al., 2008; Díaz et al., 2016
	Cuticle size	SLA (de Magalhães and Schwilk, 2021)	Increases water absorption (de Magalhães and Schwilk, 2021)	de Magalhães and Schwilk, 2021	de Magalhães and Schwilk, 2021
	Dry matter content (DMC)		Important dimension of trait-based flammability predictions (Santacruz-García et al., 201); significantly influences all dimensions of flammability (Potts et al., 2022); leaf DMC is strongly correlated with shoot flammability (Alam et al., 2024; Alam et al., 2020); drives the difference between forest and savanna tree shoot flammability, affecting biomass burnt, burn length and burn heat (Ortiz e…	Santacruz-García et al., 2019; Potts et al., 2022; Alam et al., 2020, 2024; Ortiz et al., 2023	Santacruz-García et al., 2019; Potts et al., 2022; Alam et al., 2020, 2024; Ortiz et al., 2023
	Moisture content		Historically, made Amazonian forests extremely resistant to fire spread (Cochrane and Barber, 2009); higher fuel moisture brings nonadditive effects (Blauw et al., 2015); moisture content of tissue as key in (non-)flammability (Bowman et al., 2014); high SLA means higher maximum absorption (de Magalhães and Schwilk, 2021); conversely, DMC is key to explaining flammability, same for shoot (Potts e…	Blauw et al., 2015; Bowman et al., 2014; de Magalhães and Schwilk, 2021; Potts et al., 2022	Cochrane and Barber, 2009; Blauw et al., 2015; Bowman et al., 2014; de Magalhães and Schwilk, 2021; Potts et al., 2022; Popovíc et al., 2021; Gagnon et al., 2010;
	Chemical properties	Volatile organic compounds (VOCs), lignin, DMC (Pausas and Keeley, 2017); C:N ratios (Archibald et al., 2018);	Co-define fuel quality (Archibald et al., 2018); VOCs can reduce ignition temperatures (Ormeno et al., 2009 in Bowman et al., 2014); defines litter through decomposition as well (de Magalhães and Schwilk, 2021); phenolic compounds and, to a lesser extent, photosynthetic pigments correlate with resprouting capacity and resprout growth rate (Santacruz-García et al., 2021); isopropenoids and essenti…	Bowman et al., 2014; Santacruz-García et al., 2021; Alam et al., 2020	Archibald et al., 2018; Pausas et al., 2017; Bowman et al., 2014; de Magalhães and Schwilk, 2021; Santacruz-García et al., 2021; Parsons et al., 2015; Popovíc et al., 2021; Gagnon et al., 2010; Alam et al., 2020
	Retranslocation		Ability to mobilize products from scorched foliage to living branches, possibly combined with damage compartmentalization and reduced function until senescence, novel path for investigation (Varner et al., 2021)		Varner et al., 2021
	Deciduousness		Plays into canopy openness (Brando et al., 2014); contributes to litter and fuel (de Magalhães and Schwilk, 2021); seasonality dependent on cavitation resistance, which hardwood species typically have more of (Poorter et al., 2014); has been shown beneficial against fire, because less hydrological stress, less flammable structures, and regrowable anyway (Meza et al., 2023); might make trees more …	Meza et al., 2023; Santacruz-García et al., 2019	Brando et al., 2014; de Magalhães and Schwilk, 2021; Poorter et al., 2014; Meza et al., 2023; Midgley et al., 2011; Gagnon et al., 2010; Santacruz-García et al., 2019
	Dead leaf retention		Suggested to promote flammability (He et al., 2011 in Bowman et al., 2014); easily flammable material (Blauw et al., 2015; Varner et al., 2015)	He et al., 2011 in Bowman et al., 2014; Blauw et al., 2015;	Bowman et al., 2014; Blauw et al., 2015; Varner et al., 2015
	Canopy bulk density		Beneficial for hot-flammable species, opposite for fast-flammable (Pausas and Moreira, 2012 in Pausas et al., 2017); historically, made Amazonian forests extremely resistant to fire spread (Cochrane and Barber, 2009)	Pausas and Moreira, 2012 in Pausas et al., 2017; Bowmanet al., 2014	Pausas et al., 2017; Cochrane and Barber, 2009
Bark	Thickness	Sample at 1 m height (Barlow et al., 2003); relative bark thickness (RBT, BT/bole diameter; Midgley and Lawes, 2016)	Cambium insulator (Brando et al., 2012; Poorter et al., 2013); bark reportedly thicker in years after fire (Barlow et al., 2003); said to be more important than moisture content (Brando et al., 2011); thicker (especially at base) for nonflammable strategists (Pausas et al., 2017); correlated with tree size (Mostacedo et al., 2022); small trees would not benefit (Poorter et al., 2014); bark functi…	Brando et al., 2012; Barlow et al., 2003; Pellegrini et al., 2021; Rosell et al., 2014, 2019; Meza et al., 2023; Pinard & Huffman, 1997; Midgley et al., 2011; Bauer et al., 2010; Michaletz and Johnson, 2007 in Falk et al., 2022; Kidd and Varner, 2019 in Falk et al., 2022; Rosell, 2016 in Falk et al., 2022; Schwilk et al., 2013 in Falk et al., 2022; Lawes et al., 2013, 2021	Brando et al., 2012; Barlow et al., 2003; Mostacedo et al., 2022; Pausas et al., 2017; Poorter et al., 2014; Rosell et al., 2014, 2019; Meza et al., 2023; Pinard and Huffman, 1997; Midgley et al., 2011; Popovíc et al., 2021; Bauer et al., 2010; Falk et al., 2022; Bär et al., 2019; Lawes et al., 2013; Lawes et al., 2021; Midgley and Lawes, 2016; Pausas, 2015
	Density		Corky bark may assist post-fire recovery (Bowman et al., 2014); helps insulation, high density with low moisture content hypothesized optimum, density-moisture trade-off (Poorter et al., 2014); trade-offs with storage capacity and with bark thickness, correlates with wood density (Rosell et al., 2014); important determinant of fire resistance after thickness, along with structure, possible that l…	Poorter et al., 2014; Rosell et al., 2014; Bauer et al., 2010; Michaletz & Johnson, 2007	Bowman et al., 2014; Poorter et al., 2014; Rosell et al., 2014; Bauer et al., 2010; Bär et al., 2019; Michaletz & Johnson, 2007
	Texture / Structure	Categorical: rough (strongly fissured or very flaky), medium (lightly) and smooth (Devisscher et al., 2016a; Barlow et al., 2003)	Roughness significantly correlated with thickness (Barlow et al., 2003); important determinant of fire resistance after thickness, along with density (Bauer et al., 2010)	Barlow et al., 2003; Bauer et al., 2010	Devisscher et al., 2016a; Barlow et al., 2003; Bauer et al., 2010
	Moisture content		Temperatures cannot pass 100 degrees celsius with latent vaporization (Brando et al., 2012); water as heat sink (Bowman et al., 2014); higher fuel moisture brings nonadditive effects (Blauw et al., 2015); helps insulation, density-moisture trade-off (Poorter et al., 2014); trade-off with bark density, correlates with wood moisture content (Rosell et al., 2014); co-determines control of heat fluxe…	Brando et al., 2012; Bowman et al., 2014; Blauw et al., 2015; Poorter et al., 2014; Rosell et al., 2014	Brando et al., 2012; Bowman et al., 2014; Blauw et al., 2015; Poorter et al., 2014; Rosell et al., 2014; Popovíc et al., 2021; Bär et al., 2019
	Chemical properties		Ca and Mg lower combustibility, many differences between species based on N, P and Cu contents (Popovíc et al., 2021)		Popovíc et al., 2021;
	Decortication		Key mechanism in promoting fire spread by creating spot fires (Koo et al., 2010 in Bowman et al., 2014); individual fitness benefits unclear (Ellis, 1964 in Bowman et al., 2014); different expectations when plant is pyrogenic (self-immolater) versus non-pyrogenic, as rapidly burning fuel promotes regeneration (Gagnon et al., 2010)	Koo et al., 2010 in Bowman et al., 2014	Bowman et al., 2014; Gagnon et al., 2010
Stem	Stature	DBH, height	Key trait for tolerance (Oliveras et al., 2013); less likely to have entire circumference heated (Gutsell & Johnson, 1996 in Brando et al., 2012), taller trees have safer crowns (Brando et al., 2012; van der Sande et al., 2022); correlation with thicker bark and non-flammability (Pausas et al., 2017); exceptions for disturbance-adapted species (van der Sande et al., 2023); positive correlation wi…	Oliveras et al., 2013; Barlow et al., 2003; Brando et al., 2012; Devisscher et al., 2016a; Mostacedo et al., 2022; Pontes-Lopes et al., 2021; Meza et al., 2023; Kühn et al., 2021; Midgley et al., 2011; Gibert et al., 2016	Oliveras et al., 2013; Brando et al., 2012; Pausas et al., 2017; van der Sande et al., 2023; Pontes-Lopes et al., 2021; Meza et al., 2023; Kühn et al., 2021; Midgley et al., 2011; Gibert et al., 2016
	Wood density		"Nexus trait", associated with less fire damage and more resprouting capacity, decreases with increasing fire frequency & temperatures, might show conflicting responses to different stressors (Van der Sande, 2022); possibly colinear with tree size in some settings (Oliveras, 2013); associated with capacity to compartmentalize decay (Romero & Bolker, 2008); mixed results at times (Pellegrini et al…	Brando et al., 2012; van der Sande et al., 2022; Vedovato et al., 2023; Pontes-Lopes et al., 2021; Meza et al., 2023; Kühn et al., 2021; Gibert et al., 2016; Markesteijn et al., 2011a; Markesteijn et al., 2011b; Poorter et al., 2008; Poorter & Markesteijn, 2008; Díaz et al., 2016; Romero & Bolker, 2008	Brando et al., 2012; van der Sande et al., 2022; Oliveras et al., 2013; Pausas et al., 2017; Vedovato et al., 2023; Pontes-Lopes et al., 2021; Meza et al., 2023; Kühn et al., 2021; Gibert et al., 2016; Markesteijn et al., 2011a; Markesteijn et al., 2011b; Poorter et al., 2008; Poorter & Markesteijn, 2008; Díaz et al., 2016; Romero & Bolker, 2008
	Photosynthetic capacity		Relevant for carbon uptake of defoliated plants (Saveyn et al., 2010); suggested to be relevant in the prevention of carbon starvation and mortality, but dependent on chlorophyll, nitrogen and bark composition, as well as environmental factors, but underresearched (Vandegehuchte et al., 2015); when light can penetrate the bark, some photosynthesis will be found (Pfanz, 2007); cortical process, (r…	Saveyn et al., 2010; Ávila et al., 2014; Ávila et al., 2020	Saveyn et al., 2010; Vandegehuchte et al., 2015; Pfanz, 2007; Ávila et al., 2014; Ávila et al., 2020
	Self-pruning		Lower branches may serve as "ladder fuels", so species may be fire enablers (Archibald et al., 2018; Bowman et al., 2014); proven to co-evolve with serotiny (He et al., 2012 in Archibald et al., 2018); non-flammable strategist might self-prune, retention correlates to serotiny for hot-flammables (Pausas et al., 2017); important contribution to litter layer (de Magalhães & Schwilk, 2021); self-pru…	Keeley & Zedler, 1998 in Pausas, et al., 2017; Schwilk & Ackerly, 200 in Pausas et al., 2017; He et al., 2012 in Pausas et al., 2017; Bowman et al. 2014; Stevens et al., 2020	Archibald et al., 2018; Bowman, et al., 2014; Pausas et al., 2017; de Magalhães & Schwilk, 2021; Gagnon et al., 2010; Falk et al., 2022
Root	Buttresses	y/n; height?	Have been thought to serve as a buffer against heat, but the litter effect nullifies this if true, and they have thinner bark for their size and at their bases (Barlow, et al., 2003)	Barlow et al., 2003;	Barlow et al., 2003;
	Root depth		Helps to maintain healthy hydraulics in drought, suggested reason why some species survive seasonal drought in tropical environments (Nepstad et al., 1994); deeper in frequent fire (O'Keefe et al., 2021); key in positive response to climate/environmental change (Kühn et al., 2021); fine roots might die off with higher fire residence time, but root depth is essential for root resistance as soil is…	Kühn et al., 2021; Michaletz & Johnson, 2007; Lopez-Iglesias et al., 2014	Nepstad et al., 1994; O'Keefe et al., 2021; Kühn et al., 2021; Falk et al., 2022; Freschet et al., 2021; Lopez-Iglesias et al., 2014
	Dimensions		Important for relative growth rates, where fast-growing trees show high specific root lengths with low root diameters, and vice versa (Bergmann et al., 2020); correlates with root depth, as bigger roots penetrate deeper into the soil (Freschet et al., 2021)	Bergmann et al., 2020	Bergmann et al., 2020; Freschet et al., 2021
	Fine root structures		Responsible for majority of water and nutrient uptake (Marshall & Waring, 1985)	Marshall & Waring, 1985	Marshall & Waring, 1985
	Mycorrhizal symbionts		AM and nitrogen fixers speed up nutrient cycling and productivity, so better under frequent fire, while EcM slow it down, also relates to tissue stoichiometry (Pellegrini et al., 2021); N2-fixing capacity is favorable under high frequency & intensity (Fernández-García et al., 2020); fungi are resilient on decadal timescales, offer nutrient cycling and uptake, data not always consistent mainly due…	Pellegrini et al., 2021; Fernández-García et al., 2020; Dove & Hart, 2017; de Vries et al., 2021; Atala et al., 2023; Hart et al., 2005; Hartnett et al., 2004	Pellegrini et al., 2021; Fernández-García et al., 2020; Dove & Hart, 2017; Weemstra et al., 2023; de Vries et al., 2021; Atala et al., 2023; Hart et al., 2005; Hartnett et al., 2004
	Below-ground Storage		Key trait in positive climate/environmental change response accross biomes (Kühn et al., 2021); storage of NSCs quite well spread out over the whole tree (Furze et al., 2019)	Kühn et al., 2021; Furze et al., 2019	Kühn et al., 2021; Furze et al., 2019
Recruitment	Dispersal syndrome	Categorical: zoochory, anemochory, and autochory (da Cruz et al., 2021)	Zoochory as quite common accross habitats, yet more common in denser systems, more clustering in floodplain forests (da Cruz et al., 2021); zoochory also likely to decrease most post-fire (Meza et al., 2023)	da Cruz et al., 2021; Meza et al., 2023	da Cruz et al., 2021; Meza et al., 2023
	Resprouting	Categorical: aerial, basal, below-ground, none (Clarke et al., 2013); classification as obligate seeder/resprouter or facultative (Fernández-García et al., 2020)	Can be understood through the buds-protection-resources (BPR) framework, 'persistence niche', bark & leaf as main protection mechanism, trade-off with reproduction (Clarke et al., 2013); makes species less sensitive to fire frequency, though serotinous species will mature faster (Clarke et al., 2009); key trait for tolerance (Oliveras et al., 2013); post-fire shifts to basal resprouting are usual…	Mostacedo et al., 2022; Oliveras et al., 2013; Gagnon et al., 2010 in Pausas, et al., 2017; Clarke et al., 2005; Reed & Hood, 2023; Fernández-García et al., 2020; Kühn et al., 2021; Lamont et al., 2020; Vesk, 2006; Clarke et al., 2015; Harrison et al., 2021	Clarke et al., 2013; Clarke et al., 2009; Oliveras et al., 2013; Mostacedo et al., 2022; Pausas et al., 2017; Clarke et al., 2005; Reed & Hood, 2023; Fernández-García et al., 2020; Kühn et al., 2021; Gagnon et al., 2010; Lamont et al., 2020; Vesk, 2006; Clarke et al., 2015; Harrison et al., 2021
	Serotiny		If fire interval < maturation time, extirpation ensues (Clarke et al., 2009); has been related to fire frequency in various settings (Keeley & Pausas, 2022); categorized as hot-flammable strategy, kill-thy-neighbor hypothesis, co-evolved crown and seed traits, correlated to branch retention (Pausas et al., 2017); niche construction mechanism (Keeley et al., 2011 in Pausas et al., 2017); better in…	Keeley & Pausas, 2022; Schwilk & Kerr, 2002 in Pausas et al., 2017; Keeley & Zedler, 1998 in Pausas, Keeley & Schwilk, 2017; Schwilk & Ackerly, 200 in Pausas et al., 2017; He et al., 2012 in Pausas et al., 2017; Clarke et al., 2005; Hansen et al., 2018 in Falk et al., 2022; Lamont et al., 2020; Enright et al., 2014; Skoglund, 1992; Williams, 1999	Clarke et al., 2009; Keeley & Pausas, 2022; Pausas et al., 2017; Clarke et al., 2005; Falk et al., 2022; Lamont et al., 2020; Enright et al., 2014; Skoglund, 1992; Williams, 1999
	Seed mass		Smaller seeds for colonization [see also 'Recruitment-Serotiny'], larger for resprouting & seedling growth, differences among elevation levels (van der Sande et al., 2023); one might also consider fruit consistency (dry/fleshy), number of seeds per fruit and/or diaspore dimensions (width/length) (da Cruz et al., 2021); smaller seeds are favourable under high frequency (Fernández-García et al., 20…	van der Sande et al., 2023; Fernández-García et al., 2020; Gibert et al., 2016; Poorter et al., 2008; Díaz et al., 2016; Green & Juniper, 2004	van der Sande et al., 2023; da Cruz et al., 2021; Fernández-García et al., 2020; Gibert et al., 2016; Poorter et al., 2008; Díaz et al., 2016; Green & Juniper, 2004
	Dispersal distance		Shorter distances may be benificial in high-frequency fires (Safford & Stevens, 2017 in Falk et al., 2022) and vice versa (Falk et al., 2019 in Falk et al., 2022)	Safford & Stevens, 2017 in Falk et al., 2022; Falk et al., 2019 in Falk et al., 2022	Falk et al., 2022
	Germination		Heat-driven germination is highly favorable under intense and frequent fires (Fernández-García et al., 2020); heat- and smoke-cued germination are highly relevant (Falk et al., 2022)	Fernández-García et al., 2020	Fernández-García et al., 2020; Falk et al., 2022
	Bud heat tolerance	Temperature at which 50% cellular damage occurs (TPCD50)	Laboratory experiments show no alignments with functional groupings, main effects based on length, diameter and surface area (McClure et al., 2022); heat transfer mainly influenced by volume and diameter, but also moisture content and density, all of which additionally vary with phenological changes (Bär et al., 2021)	McClure et al., 2022; Bär et al., 2021	McClure et al., 2022; Bär et al., 2021
	Pyrogenic flowering		Mentioned in Clarke et al., 2005; no other literature found??		Clarke et al., 2005
Miscellaneous	Shade tolerance		A pioneer species is more likely to reproduce easily into a fire-affected area (Barlow et al., 2003; see also 'Serotiny'); opportunity costs would be too high for a light-demanding species, but shade-tolerants work with a premium on survival (Poorter et al., 2014)		Barlow et al., 2003; Poorter et al., 2014
	Relative Growth Rate		Key trait in positive climate/environmental change response accross biomes, lower (Kühn et al., 2021); key for spatial gap between canopy and surface fuels (Falk et al., 2022); correlated with SLA, stature, Amax, seed mass and wood density, among others, though determination from traits is topic of debate (Gibert et al., 2016)	Kühn et al., 2021; Gibert et al., 2016	Kühn et al., 2021; Falk et al., 2022; Gibert et al., 2016
	Ramification		Important functional trait to predict flammability, shows predictive value of functional traits in general (Santacruz-García et al., 2019); branching patterns are key architectural traits that positively correlate with flammability (Alam et al., 2024)	Santacruz-García et al., 2019; Alam et al., 2024	Santacruz-García et al., 2019; Alam et al., 2024
	Branch & twig dry matter content		Important functional trait to predict flammability, shows predictive value of functional traits in general (Santacruz-García et al., 2019)	Santacruz-García et al., 2019;	Santacruz-García et al., 2019;
	Litter bulk density	Depth (cm bottom to top), length & width of deadwood (Barlow, Lagan & Peres, 2003)	Types of litter make a difference: live fuel burns better, leaves contain more nutrients than wood, and different clades have very different nutrient content (Han et al., 2005 in Archibald et al., 2018); AKA litter packing, packing ratio, major axis of flammability variation in dry litter (de Magalhães & Schwilk, 2021)	Bowman et al., 2014; de Magalhães & Schwilk, 2021	Pausas et al., 2017; Barlow et al., 2003; Archibald et al., 2018; de Magalhães & Schwilk, 2021
	Wound closure rate		Thick bark advantageous, since dilated parenchyma rays facilitate wound closure (Romero & Bolker, 2008); injuries might decrease growth and thus increase likelihood of future mortality (Hood et al., 2018); related to latex & resin (or, exudate) production (Poorter et al., 2014); wound closure, damage compartmentalization and the subsequent regaining of function can take over a decade (Smith et al…	Romero & Bolker, 2008; Smith et al., 2016; Stambaugh et al., 2017	Poorter et al., 2014; Romero & Bolker, 2008; Hood et al., 2018; Smith et al., 2016; Stambaugh et al., 2017
	Damage compartmentalization		Dense-wooded species perform better, reducing pathogen spread and decay penetration (Romero & Bolker, 2008); injuries might decrease growth and thus increase likelihood of future mortality (Hood et al., 2018); wound closure, damage compartmentalization and the subsequent regaining of function can take over a decade (Smith et al., 2016; Stambaugh et al., 2017)	Romero & Bolker, 2008; Smith et al., 2016; Stambaugh et al., 2017	Romero & Bolker, 2008; Hood et al., 2018; Smith et al., 2016; Stambaugh et al., 2017
	Phenology		Influences flammability through seasonal patterns of production and senescence of leaves and whole plants (e.g., Davies & Nafus, 2013 in Bowman et al., 2014)	Davies & Nafus, 2013 in Bowman et al., 2014	Bowman et al., 2014
	Latex & resin production	Recorded from incision at 1m height: colour & abundance (absent, not free flowing, weakly flowing, strongly flowing) (Barlow et al., 2003)	Frequently found in post-fire areas, thought to be combustible, or conversely to insulate, but no effects shown (Barlow et al., 2003)		Barlow et al., 2003
	Water Use Efficiency		Key trait in positive climate/environmental change response accross biomes, mostly related to drought (Kühn et al., 2021); especially low in wet tropical forests (Maherali et al., 2004)	Kühn et al., 2021; Maherali et al., 2004	Kühn et al., 2021; Maherali et al., 2004
	Conduit dimensions		Length and width, key in determining probability of cavitation under water stress (Markesteijn et al., 2011a; Markesteijn et al., 2011b; Choat et al., 2018); vessel width as principal driver of hydraulic conductivity, correlates negatively with bark density and positively with bark moisture content (Rosell et al., 2014); related to fire-based cavitation and xylem deformation (Hood et al., 2018)	Markesteijn et al., 2011a; Markesteijn et al., 2011b; Choat et al., 2018; Rosell et al., 2014	Markesteijn et al., 2011a; Markesteijn et al., 2011b; Choat et al., 2018; Rosell et al., 2014; Hood et al., 2018
	Cell wall thickness		Thicker in frequent fire (O'Keefe et al., 2021); cell wal porosity and osmotic conditions contribute to drought tolerance (Fink et al., 2022); related to cavitation resistance; e.g., pit membrane thickness, pore size; determines experienced pressure and possibility of cavitation spread (Markesteijn et al., 2011a; Markesteijn et al., 2011b; Choat et al., 2018)	Markesteijn et al., 2011a; Markesteijn et al., 2011b; Choat et al., 2019	O'Keefe et al., 2021; Markesteijn et al., 2011a; Markesteijn et al., 2011b; Choat et al., 2019; Fink et al., 2022
	Network organization		Types of conduits involved in cavitation, where tracheids might lead to different results than vessels due to their structure (Markesteijn et al., 2011a; Markesteijn et al., 2011b; Choat et al., 2018)	Markesteijn et al., 2011a; Markesteijn et al., 2011b; Choat et al., 2020	Markesteijn et al., 2011a; Markesteijn et al., 2011b; Choat et al., 2020
	Stem dry matter content		Cavitation resistance proxy for traits like conduit dimensions, cell wall thickness & network organization (Markesteijn et al., 2011a; Markesteijn et al., 2011b); important proxy for cavitation resistance traits along with wood density (Poorter & Markesteijn, 2008)	Markesteijn et al., 2011a; Markesteijn et al., 2011b; Poorter & Markesteijn, 2008	Markesteijn et al., 2011a; Markesteijn et al., 2011b; Poorter & Markesteijn, 2008
	REFERENCES
	Alam, M. A., Wyse, S. V., Buckley, H. L., Perry, G. L., Cui, X., Sullivan, J. J., Schwilk, D. W., & Curran, T. J. (2024). Fuel architecture influences interspecific variation in shoot flammability, but not as much as leaf traits. Journal of Ecology.
	Alam, M. A., Wyse, S. V., Buckley, H. L., Perry, G. L., Sullivan, J. J., Mason, N. W., Buxton, R., Richardson, S. J., & Curran, T. J. (2020). Shoot flammability is decoupled from leaf flammability, but controlled by leaf functional traits. Journal of Ecology, 108(2), 641-653.
	Archibald, S., Lehmann, C. E. R., Belcher, C. M., Bond, W. J., Bradstock, R. A., Daniau, A. L., Dexter, K. G., Forrestel, E. J., Greve, M., He, T., Higgins, S. I., Hoffmann, W. A., Lamont, B. B., McGlinn, D. J., Moncrieff, G. R., Osborne, C. P., Pausas, J. G., Price, O., Ripley, B. S., . . . Zanne, A. E. (2018). Biological and geophysical feedbacks with fire in the Earth system. Environmental Res…
	10.1088/1748-9326/aa9ead
	Atala, C., Reyes, S. A., & Molina-Montenegro, M. A. (2023). Assessing the importance of native mycorrhizal fungi to improve tree establishment after wildfires. Journal of Fungi, 9(4), 421.
	Ávila, E., Herrera, A., & Tezara, W. (2014). Contribution of stem CO 2 fixation to whole-plant carbon balance in nonsucculent species. Photosynthetica, 52, 3-15.
	Ávila‐Lovera, E., Garcillán, P. P., Silva‐Bejarano, C., & Santiago, L. S. (2020). Functional traits of leaves and photosynthetic stems of species from a sarcocaulescent scrub in the southern Baja California Peninsula. American Journal of Botany, 107(10), 1410-1422.
	Bär, A., Michaletz, S. T., & Mayr, S. (2019). Fire effects on tree physiology. New Phytologist, 223(4), 1728-1741.
	Bär, A., Nardini, A., & Mayr, S. (2018). Post‐fire effects in xylem hydraulics of Picea abies, Pinus sylvestris and Fagus sylvatica. New Phytologist, 217(4), 1484-1493.
	Bär, A., Schröter, D. M., & Mayr, S. (2021). When the heat is on: High temperature resistance of buds from European tree species. Plant Cell and Environment, 44(8), 2593-2603. https://doi.org/10.1111/pce.14097
	Barlow, J., Lagan, B. O., & Peres, C. A. (2003). Morphological correlates of fire-induced tree mortality in a central Amazonian forest. Journal of Tropical Ecology, 19, 291-299. https://doi.org/10.1017/S0266467403003328
	Bauer, G., Speck, T., Blömer, J., Bertling, J., & Speck, O. (2010). Insulation capability of the bark of trees with different fire adaptation. Journal of Materials Science, 45(21), 5950-5959. https://doi.org/10.1007/s10853-010-4680-4
	Bergmann, J., Weigelt, A., van Der Plas, F., Laughlin, D. C., Kuyper, T. W., Guerrero-Ramirez, N. R., Valverde-Barrantes, O. J., Bruelheide, H., Freschet, G. T., Iversen, C. M., Kattge, J., Mccormack, M. L., Meier, I. C., Rillig, M. C., Roumet, C., Semchenko, M., Sweeney, C. J., van Ruijven, J., York, L. M., & Mommer, L. (2020). The fungal collaboration gradient dominates the root economics space…
	10.1126/sciadv.aba3756
	Blauw, L. G., Wensink, N., Bakker, L., van Logtestijn, R. S. P., Aerts, R., Soudzilovskaia, N. A., & Cornelissen, J. H. C. (2015). Fuel moisture content enhances nonadditive effects of plant mixtures on flammability and fire behavior. Ecology and Evolution, 5(17), 3830-3841. https://doi.org/10.1002/ece3.1628
	Bowman, D. M. J. S., French, B. J., & Prior, L. D. (2014). Have plants evolved to self-immolate? Frontiers in Plant Science, 5. https://doi.org/ARTN 590
	10.3389/fpls.2014.00590
	Brando, P. M., Balch, J. K., Nepstad, D. C., Morton, D. C., Putz, F. E., Coe, M. T., Silvério, D., Macedo, M. N., Davidson, E. A., Nóbrega, C. C., Alencar, A., & Soares, B. S. (2014). Abrupt increases in Amazonian tree mortality due to drought-fire interactions. Proceedings of the National Academy of Sciences of the United States of America, 111(17), 6347-6352. https://doi.org/10.1073/pnas.130549…
	Brando, P. M., Nepstad, D. C., Balch, J. K., Bolker, B., Christman, M. C., Coe, M., & Putz, F. E. (2012). Fire-induced tree mortality in a neotropical forest: the roles of bark traits, tree size, wood density and fire behavior. Global Change Biology, 18(2), 630-641. https://doi.org/10.1111/j.1365-2486.2011.02533.x
	Choat, B., Brodribb, T. J., Brodersen, C. R., Duursma, R. A., López, R., & Medlyn, B. E. (2018). Triggers of tree mortality under drought. Nature, 558(7711), 531-539. https://doi.org/10.1038/s41586-018-0240-x
	Clarke, P. J., Knox, K. J. E., Wills, K. E., & Campbell, M. (2005). Landscape patterns of woody plant response to crown fire: disturbance and productivity influence sprouting ability. Journal of Ecology, 93(3), 544-555. https://doi.org/10.1111/j.1365-2745.2005.00971.x
	Clarke, P. J., Lawes, M. J., Midgley, J. J., Lamont, B. B., Ojeda, F., Burrows, G. E., Enright, N. J., & Knox, K. J. E. (2013). Resprouting as a key functional trait: how buds, protection and resources drive persistence after fire. New Phytologist, 197(1), 19-35. https://doi.org/10.1111/nph.12001
	Clarke, P. J., Lawes, M. J., Murphy, B. P., Russell-Smith, J., Nano, C. E., Bradstock, R., Enright, N. J., Fontaine, J. B., Gosper, C. R., & Radford, I. (2015). A synthesis of postfire recovery traits of woody plants in Australian ecosystems. Science of the Total Environment, 534, 31-42.
	Clarke, P. J. K., K.J.E.; Campbell, M.L. & Copeland, L.M. (2009). Post-fire recovery of woody plants in the New England Tableland Bioregion. Cunninghamia, 11(2), 221-239.
	Cochrane, M. A., & Barber, C. P. (2009). Climate change, human land use and future fires in the Amazon. Global Change Biology, 15(3), 601-612. https://doi.org/10.1111/j.1365-2486.2008.01786.x
	da Cruz, W. J. A., Marimon, B. S., Marimon, B. H., Amorim, I., Morandi, P. S., & Phillips, O. L. (2021). Functional diversity and regeneration traits of tree communities in the Amazon-Cerrado transition. Flora, 285. https://doi.org/ARTN 151952
	10.1016/j.flora.2021.151952
	de Magalhaes, R. Q., & Schwilk, D. W. (2021). Moisture absorption and drying alter nonadditive litter flammability in a mixed conifer forest. Journal of Ecology, 109(1), 234-245. https://doi.org/10.1111/1365-2745.13467
	Devisscher, T., Anderson, L. O., Aragao, L. E. O. C., Galván, L., & Malhi, Y. (2016). Increased Wildfire Risk Driven by Climate and Development Interactions in the Bolivian Chiquitania, Southern Amazonia. Plos One, 11(9). https://doi.org/ARTN e0161323
	10.1371/journal.pone.0161323
	deVries, J., Evers, J. B., Kuyper, T. W., van Ruijven, J., & Mommer, L. (2021). Mycorrhizal associations change root functionality: a 3D modelling study on competitive interactions between plants for light and nutrients. New Phytologist, 231(3), 1171-1182. https://doi.org/10.1111/nph.17435
	Díaz, S., Kattge, J., Cornelissen, J. H., Wright, I. J., Lavorel, S., Dray, S., Reu, B., Kleyer, M., Wirth, C., & Colin Prentice, I. (2016). The global spectrum of plant form and function. Nature, 529(7585), 167-171.
	Dove, N. C., & Hart, S. C. (2017). Fire Reduces Fungal Species Richness and
	Mycorrhizal Colonization: A Meta-Analysis. Fire Ecology, 13(2), 37-65. https://doi.org/10.4996/fireecology.130237746
	Enright, N. J., Fontaine, J. B., Lamont, B. B., Miller, B. P., & Westcott, V. C. (2014). Resistance and resilience to changing climate and fire regime depend on plant functional traits. Journal of Ecology, 102(6), 1572-1581.
	Falk, D. A., van Mantgem, P. J., Keeley, J. E., Gregg, R. M., Guiterman, C. H., Tepley, A. J., Young, D. J. N., & Marshall, L. A. (2022). Mechanisms of forest resilience. Forest Ecology and Management, 512. https://doi.org/ARTN 120129
	10.1016/j.foreco.2022.120129
	Fernández-García, V., Marcos, E., Fulé, P. Z., Reyes, O., Santana, V. M., & Calvo, L. (2020). Fire regimes shape diversity and traits of vegetation under different climatic conditions. Science of the Total Environment, 716. https://doi.org/ARTN 137137
	10.1016/j.scitotenv.2020.137137
	Freschet, G. T., Roumet, C., Comas, L. H., Weemstra, M., Bengough, A. G., Rewald, B., Bardgett, R. D., De Deyn, G. B., Johnson, D., Klimesová, J., Lukac, M., McCormack, M. L., Meier, I. C., Pagès, L., Poorter, H., Prieto, I., Wurzburger, N., Zadworny, M., Bagniewska-Zadworna, A., . . . Stokes, A. (2021). Root traits as drivers of plant and ecosystem functioning: current understanding, pitfalls an…
	Furze, M. E., Huggett, B. A., Aubrecht, D. M., Stolz, C. D., Carbone, M. S., & Richardson, A. D. (2019). Whole‐tree nonstructural carbohydrate storage and seasonal dynamics in five temperate species. New Phytologist, 221(3), 1466-1477.
	Gagnon, P. R., Passmore, H. A., Platt, W. J., Myers, J. A., Paine, C. E. T., & Harms, K. E. (2010). Does pyrogenicity protect burning plants? Ecology, 91(12), 3481-3486. https://doi.org/Doi 10.1890/10-0291.1
	Gibert, A., Gray, E. F., Westoby, M., Wright, I. J., & Falster, D. S. (2016). On the link between functional traits and growth rate: meta-analysis shows effects change with plant size, as predicted. Journal of Ecology, 104(5), 1488-1503. https://doi.org/10.1111/1365-2745.12594
	Green, P., & Juniper, P. (2004). Seed mass, seedling herbivory and the reserve effect in tropical rainforest seedlings. Functional Ecology, 539-547.
	Harrison, S. P., Prentice, I. C., Bloomfield, K. J., Dong, N., Forkel, M., Forrest, M., Ningthoujam, R. K., Pellegrini, A., Shen, Y., & Baudena, M. (2021). Understanding and modelling wildfire regimes: an ecological perspective. Environmental Research Letters, 16(12), 125008.
	Hart, S. C., Classen, A. T., & Wright, R. J. (2005). Long‐term interval burning alters fine root and mycorrhizal dynamics in a ponderosa pine forest. Journal of Applied Ecology, 42(4), 752-761.
	Hartnett, D. C., Potgieter, A. F., & Wilson, G. W. (2004). Fire effects on mycorrhizal symbiosis and root system architecture in southern African savanna grasses. African Journal of Ecology, 42(4), 328-337.
	Hood, S. M., Varner, J. M., van Mantgem, P., & Cansler, C. A. (2018). Fire and tree death: understanding and improving modeling of fire-induced tree mortality. Environmental Research Letters, 13(11). https://doi.org/ARTN 113004
	10.1088/1748-9326/aae934
	Keeley, J. E., & Pausas, J. G. (2022). Evolutionary Ecology of Fire. Annual Review of Ecology Evolution and Systematics, 53, 203-225. https://doi.org/10.1146/annurev-ecolsys-102320-095612
	Kühn, N. T., C.; Carretero, J.; Vandvik, V.; Enquist, B. J.; Willis, K. J. (2021). Globally important plant functional traits for coping with climate change. Frontiers of Biogeography, 13(4). https://doi.org/10.21425/F5FBG53774
	Lamont, B. B., Pausas, J. G., He, T., Witkowski, E. T., & Hanley, M. E. (2020). Fire as a selective agent for both serotiny and nonserotiny over space and time. Critical Reviews in Plant Sciences, 39(2), 140-172.
	Lawes, M. J., Midgley, J. J., & Clarke, P. J. (2013). Costs and benefits of relative bark thickness in relation to fire damage: a savanna/forest contrast. Journal of Ecology, 101(2), 517-524.
	Lawes, M. J., Woolley, L. A., Van Holsbeeck, S., Murphy, B. P., Burrows, G. E., & Midgley, J. J. (2021). Bark functional ecology and its influence on the distribution of Australian half‐butt eucalypts. Austral Ecology, 46(7), 1097-1111.
	Lopez-Iglesias, B., Villar, R., & Poorter, L. (2014). Functional traits predict drought performance and distribution of Mediterranean woody species. Acta Oecologica-International Journal of Ecology, 56, 10-18. https://doi.org/10.1016/j.actao.2014.01.003
	Maherali, H., Pockman, W. T., & Jackson, R. B. (2004). Adaptive variation in the vulnerability of woody plants to xylem cavitation. Ecology, 85(8), 2184-2199.
	Malhado, A. C. M., Whittaker, R. J., Malhi, Y., Ladle, R. J., ter Steege, H., Phillips, O., Aragao, L. E. O. C., Baker, T. R., Arroyo, L., Almeida, S., Higuchi, N., Killeen, T. J., Monteagudo, A., Pitman, N. C. A., Prieto, A., Salomao, R. P., Vásquez-Martínez, R., Laurance, W. F., & Ramírez-Angulo, H. (2010). Are compound leaves an adaptation to seasonal drought or to rapid growth? Evidence from …
	Markesteijn, L., Poorter, L., Bongers, F., Paz, H., & Sack, L. (2011). Hydraulics and life history of tropical dry forest tree species: coordination of species' drought and shade tolerance. New Phytologist, 191(2), 480-495. https://doi.org/10.1111/j.1469-8137.2011.03708.x
	Markesteijn, L., Poorter, L., Paz, H., Sack, L., & Bongers, F. (2011). Ecological differentiation in xylem cavitation resistance is associated with stem and leaf structural traits. Plant Cell and Environment, 34(1), 137-148. https://doi.org/10.1111/j.1365-3040.2010.02231.x
	Marshall, J., & Waring, R. (1985). Predicting fine root production and turnover by monitoring root starch and soil temperature. Canadian Journal of Forest Research, 15(5), 791-800.
	McClure, A. B., Coates, T. A., Hiers, J. K., Seiler, J. R., O'Brien, J. J., & Hoffman, C. M. (2022). Estimating heat tolerance of buds in southeastern US trees in fire-prone forests. Fire Ecology, 18(1). https://doi.org/ARTN 32
	10.1186/s42408-022-00160-5
	Meza, M. C., Espelta, J. M., González, T. M., & Armenteras, D. (2023). Fire reduces taxonomic and functional diversity in Neotropical moist seasonally flooded forests. Perspectives in Ecology and Conservation, 21(2), 101-111. https://doi.org/10.1016/j.pecon.2023.04.003
	Michaletz, S. T., & Johnson, E. A. (2007). How forest fires kill trees: a review of the fundamental biophysical processes. Scandinavian Journal of Forest Research, 22(6), 500-515.
	Midgley, J. J., Kruger, L. M., & Skelton, R. (2011). How do fires kill plants? The hydraulic death hypothesis and Cape Proteaceae "fire-resisters". South African Journal of Botany, 77(2), 381-386. https://doi.org/10.1016/j.sajb.2010.10.001
	Midgley, J. J., & Lawes, M. J. (2016). Relative bark thickness: towards standardised measurement and analysis. Plant Ecology, 217, 677-681.
	Mostacedo, B., Viruez, A., Varon, Y., Paz-Roca, A., Parada, V., & Veliz, V. (2022). Tree survival and resprouting after wildfire in tropical dry and subhumid ecosystems of Chiquitania, Bolivia. Trees Forests and People, 10. https://doi.org/ARTN 100327
	10.1016/j.tfp.2022.100327
	Nepstad, D. C., Decarvalho, C. R., Davidson, E. A., Jipp, P. H., Lefebvre, P. A., Negreiros, G. H., Dasilva, E. D., Stone, T. A., Trumbore, S. E., & Vieira, S. (1994). The Role of Deep Roots in the Hydrological and Carbon Cycles of Amazonian Forests and Pastures. Nature, 372(6507), 666-669. https://doi.org/DOI 10.1038/372666a0
	O'Keefe, K., Bachle, S., Keen, R., Tooley, E. G., & Nippert, J. B. (2022). Root traits reveal safety and efficiency differences in grasses and shrubs exposed to different fire regimes. Functional Ecology, 36(2), 368-379. https://doi.org/10.1111/1365-2435.13972
	Oliveras, I., Malhi, Y., Salinas, N., Huaman, V., Urquiaga-Flores, E., Kala-Mamani, J., Quintano-Loaiza, J. A., Cuba-Torres, I., Lizarraga-Morales, N., & Román-Cuesta, R. M. (2014). Changes in forest structure and composition after fire in tropical montane cloud forests near the Andean treeline. Plant Ecology & Diversity, 7(1-2), 329-340. https://doi.org/10.1080/17550874.2013.816800
	Ortiz, A., Marinace, H. M., Fisk, J. J., Hankenson, L., Pacheco, A. S., Goodman, H. D., Potts, E., Laurance, S. G., Bischoff, E. A., & Holman, V. F. (2023). Shoot flammability differences between forest and savanna trees are driven by leaf dry matter content. Flora, 307, 152370.
	Parsons, A. L., Balch, J. K., de Andrade, R. B., & Brando, P. M. (2015). The role of leaf traits in determining litter flammability of south-eastern Amazon tree species. International Journal of Wildland Fire, 24(8), 1143-1153. https://doi.org/10.1071/Wf14182
	Pausas, J. G. (2015). Bark thickness and fire regime. Functional Ecology, 29(3), 315-327.
	Pausas, J. G., Keeley, J. E., & Schwilk, D. W. (2017). Flammability as an ecological and evolutionary driver. Journal of Ecology, 105(2), 289-297. https://doi.org/10.1111/1365-2745.12691
	Pellegrini, A. F. A., Refsland, T., Averill, C., Terrer, C., Staver, A. C., Brockway, D. G., Caprio, A., Clatterbuck, W., Coetsee, C., Haywood, J. D., Hobbie, S. E., Hoffmann, W. A., Kush, J., Lewis, T., Moser, W. K., Overby, S. T., Patterson, W. A., Peay, K. G., Reich, P. B., . . . Jackson, R. B. (2021). Decadal changes in fire frequencies shift tree communities and functional traits. Nature Eco…
	Pinard, M. A., & Huffman, J. (1997). Fire resistance and bark properties of trees in a seasonally dry forest in eastern Bolivia. Journal of Tropical Ecology, 13, 727-740. https://doi.org/Doi 10.1017/S0266467400010890
	Pontes-Lopes, A., Silva, C. V. J., Barlow, J., Rincón, L. M., Campanharo, W. A., Nunes, C. A., de Almeida, C. T., Silva, C. H. L., Cassol, H. L. G., Dalagnol, R., Stark, S. C., Graça, P. M. L. A., & Aragao, L. E. O. C. (2021). Drought-driven wildfire impacts on structure and dynamics in a wet Central Amazonian forest. Proceedings of the Royal Society B-Biological Sciences, 288(1951). https://doi.…
	10.1098/rspb.2021.0094
	Poorter, L., & Markesteijn, L. (2008). Seedling traits determine drought tolerance of tropical tree species. Biotropica, 40(3), 321-331. https://doi.org/10.1111/j.1744-7429.2007.00380.x
	Poorter, L., McNeil, A., Hurtado, V. H., Prins, H. H. T., & Putz, F. E. (2014). Bark traits and life-history strategies of tropical dry- and moist forest trees. Functional Ecology, 28(1), 232-242. https://doi.org/10.1111/1365-2435.12158
	Poorter, L., Wright, S. J., Paz, H., Ackerly, D. D., Condit, R., Ibarra-Manríques, G., Harms, K. E., Licona, J. C., Martínez-Ramos, M., Mazer, S. J., Muller-Landau, H. C., Peña-Claros, M., Webb, C. O., & Wright, I. J. (2008). Are functional traits good predictors of demographic rates?: Evidence from five Neotropical forests. Ecology, 89(7), 1908-1920. https://doi.org/Doi 10.1890/07-0207.1
	Popovic, Z., Bojovic, S., Markovic, M., & Cerdà, A. (2021). Tree species flammability based on plant traits: A synthesis. Science of the Total Environment, 800. https://doi.org/ARTN 149625
	10.1016/j.scitotenv.2021.149625
	Potts, E., Tng, D., Apgaua, D., Curran, T. J., Engert, J., & Laurance, S. G. (2022). Growth form and functional traits influence the shoot flammability of tropical rainforest species. Forest Ecology and Management, 522, 120485.
	Potts, E., Tng, D., Apgaua, D., Curran, T. J., Engert, J., & Laurance, S. G. W. (2022). Growth form and functional traits influence the shoot flammability of tropical rainforest species. Forest Ecology and Management, 522. https://doi.org/ARTN 120485
	10.1016/j.foreco.2022.120485
	Reed, C. C. H., S. M. (2024). Nonstructural carbohydrates explain post-fire tree mortality and recovery patterns. Tree physiology, 44. https://doi.org/https://doi.org/10.1093/treephys/tpad155
	Romero, C., & Bolker, B. M. (2008). Effects of stem anatomical and structural traits on responses to stem damage: an experimental study in the Bolivian Amazon. Canadian Journal of Forest Research, 38(3), 611-618.
	Rosell, J. A. (2019). Bark in woody plants: understanding the diversity of a multifunctional structure. Integrative and Comparative Biology, 59(3), 535-547.
	Rosell, J. A., Gleason, S., Méndez-Alonzo, R., Chang, Y., & Westoby, M. (2014). Bark functional ecology: evidence for tradeoffs, functional coordination, and environment producing bark diversity. New Phytologist, 201(2), 486-497. https://doi.org/10.1111/nph.12541
	Santacruz-García, A. C., Bravo, S., del Corro, F., & Ojeda, F. (2019). A comparative assessment of plant flammability through a functional approach: The case of woody species from Argentine Chaco region. Austral Ecology, 44(8), 1416-1429. https://doi.org/10.1111/aec.12815
	Schwilk, D. W. (2015). Dimensions of plant flammability. New Phytologist, 206(2), 486-488. https://doi.org/10.1111/nph.13372
	Skoglund, J. (1992). The role of seed banks in vegetation dynamics and restoration of dry tropical ecosystems. Journal of Vegetation Science, 3(3), 357-360.
	Smith, K. T., Arbellay, E., Falk, D. A., & Sutherland, E. K. (2016). Macroanatomy and compartmentalization of recent fire scars in three North American conifers. Canadian Journal of Forest Research, 46(4), 535-542.
	Stambaugh, M. C., Smith, K. T., & Dey, D. C. (2017). Fire scar growth and closure rates in white oak (Quercus alba) and the implications for prescribed burning. Forest Ecology and Management, 391, 396-403.
	Staver, A. C., Brando, P. M., Barlow, J., Morton, D. C., Paine, C. E. T., Malhi, Y., Murakami, A. A., & Pasquel, J. D. (2020). Thinner bark increases sensitivity of wetter Amazonian tropical forests to fire. Ecology Letters, 23(1), 99-106. https://doi.org/10.1111/ele.13409
	van der Sande, M. T., Bush, M. B., Åkesson, C. M., Berrio, J. C., Metrio, A. C., Flantua, S. G. A., Hooghiemstra, H., Maezumi, S. Y., McMichael, C. N. H., Montoya, E., Mosblech, N. A. S., Nascimento, M. D., Peña-Claros, M., Poorter, L., Raczka, M. F., & Gosling, W. D. (2023). Warming, drought, and disturbances lead to shifts in functional composition: A millennial-scale analysis for Amazonian and…
	Vandegehuchte, M. W., Bloemen, J., Vergeynst, L. L., & Steppe, K. (2015). Woody tissue photosynthesis in trees: salve on the wounds of drought? New Phytologist, 208(4), 998-1002.
	Varner, J. M., Hood, S. M., Aubrey, D. P., Yedinak, K., Hiers, J. K., Jolly, W. M., Shearman, T. M., McDaniel, J. K., O'Brien, J. J., & Rowell, E. M. (2021). Tree crown injury from wildland fires: causes, measurement and ecological and physiological consequences. New Phytologist, 231(5), 1676-1685. https://doi.org/10.1111/nph.17539
	Varner, J. M., Kane, J. M., Kreye, J. K., & Engber, E. (2015). The Flammability of Forest and Woodland Litter: a Synthesis. Current Forestry Reports, 1(2), 91-99. https://doi.org/10.1007/s40725-015-0012-x
	Vedovato, L. B., Carvalho, L. C. S., Aragao, L. E. O. C., Bird, M., Phillips, O. L., Alvarez, P., Barlow, J., Bartholomew, D. C., Berenguer, E., Castro, W., Ferreira, J., Franca, F. M., Malhi, Y., Marimon, B., Marimon, B., Monteagudo, A., Oliveira, E. A., Pereira, L. O., Pontes-Lopes, A., . . . Feldpausch, T. R. (2023). Ancient fires enhance Amazon forest drought resistance. Frontiers in Forests …
	10.3389/ffgc.2023.1024101
	Vesk, P. A. (2006). Plant size and resprouting ability: trading tolerance and avoidance of damage? Journal of Ecology, 1027-1034.
	Weemstra, M., Kuyper, T. W., Sterck, F. J., & Umaña, M. N. (2023). Incorporating belowground traits: avenues towards a whole-tree perspective on performance. Oikos, 2023(1). https://doi.org/ARTN e08827
	10.1111/oik.08827
	Williams, R. J., Myers, B. A., Eamus, D., & Duff, G. A. (1999). Reproductive Phenology of Woody Species in a North Australian Tropical Savanna 1. Biotropica, 31(4), 626-636.
