# Supplementary material for: Toward a functional understanding of novel fire regimes in tropical forests
Source: Am J Bot. 2025 Oct 14;112(10):e70112. doi: 10.1002/ajb2.70112 (PMC12572702; doi:10.1002/ajb2.70112)
Supplement: Supplementary file 2 — Appendix S2. Summary of data on fire variables and literature sources. [file AJB2-112-e70112-s002.xlsx]

## Sheet: 2 - Fire
Pacuk et al.—American Journal of Botany 2024—Appendix S2
Appendix S2. Summary of data on fire variables and literature sources.
Category	Trait	Description	Measurements	Theory	Empirical observations	Source(s)
Fire	Regime	A probabilistic estimate of fire behavior compared to recent events (McLauchlan et al., 2020); generalized description of the typical characteristics determined from multiple fires and their ecological impacts (McLauchlan et al., 2020)		Defined by size, frequency, intensity, season and extent, categorizeable as pyromes (by frequency, intensity, size), fire–vegetation–climate systems (Archibald et al., 2013); convergent/divergent (Archibald et al., 2018); limited by available fuel, climate conditions, and ignitions, usually defined for a dominant vegetation or ecosystem type, may have an optimum range of characteristics for biodi…		Archibald et al., 2013; Archibald et al., 2018; McLauchlan et al., 2020; Cochrane and Barber, 2009;
	Behavior	How a fire reacts to influences of fuel, weather and topography (McLauchlan et al., 2020)	Rate of spread (m/s), residence time (s), intensity (kW/m), flame lengths (m), combustion phase (McLauchlan et al., 2020); flame length equation (Van Wagner, 1973 in Hood et al., 2018)	Pyrodiversity means biodiversity (Davies et al., 2012); controlled by fuel-weather dynamics, so productivity and climate of forest (Archibald et al., 2013); feeds back into vegetation through selection and niche formation (Pausas and Ribeiro, 2017); spatial and temporal heterogeneity increases or decreases biodiversity (McLauchlan et al., 2020); might be shaped by pyrogenicity-based ecosystem eng…		McLauchlan et al., 2020; Davies et al., 2012; Archibald et al., 2013, Pausas and Ribeiro, 2017; Hood et al., 2018; Gagnon et al., 2010
	Intensity	A measure of the rate of energy released by fire (Archibald et al., 2013); energy released per unit time per unit area (McLauchlan et al., 2020)	Reaction intensity, fireline intensity, temperature, residence time, radiant energy (Keeley, 2009); charring height (Barlow et al., 2003); maximum fire size (Archibald et al., 2013)	The heterogeneity of fire intensity makes it unlikely to lead to regional extinction of intolerants (Barlow et al., 2003); it does lead to different responses and species compositions (Trouvé, 2021); heavily constrained in frequent fires, variable when infrequent (Archibald et al., 2013); dependent on fuel arrangement & bulk density (Schwilk, 2015); conduction, convection and radiation (Hood et a…		Keeley, 2009; Barlow et al., 2003; Archibald et al., 2013; McLauchlan et al., 2020; Schwilk, 2015; Hood et al., 2018; Bär et al., 2019
	Frequency		Fire return interval (FRI), length of fire season (Archibald et al., 2013; McLauchlan et al., 2020)	Key explanatory variable for mortality (Brando et al., 2012); lower means more biodiversity (Davies, 2012); large trees more affected by higher frequency, most likely because they are the ones remaining and already damaged (Devisscher et al., 2016a); FRI is indicative of growth period available to plants between fires (Archibald et al., 2013); fuel loading dynamics inhibit frequency, high frequen…	Swanson et al., 2011 in McLauchlan et al., 2020; Clarke et al., 2009; Devisscher et al., 2016a; Flores et al., 2024; Hartung et al., 2021; Pellegrini et al., 2021; Sayedi et al., 2024; Ray et al., 2021; Enright et al., 2014; Foster et al., 2018; Harrison et al., 2021	Brando et al., 2012; Davies, 2012; Devisscher et al., 2016a; Archibald et al., 2013; McLauchlan et al., 2020; Clarke et al., 2005; Clarke et al., 2009; Flores et al., 2024; Hartung et al., 2021; Ray et al., 2021; Falk et al., 2022; Enright et al., 2014; Foster et al., 2018; Harrison et al., 2021
	Severity		Top-kill, full-kill (Trouvé, 2021); crown volume scorch, SOM loss (Keeley, 2009); mean annual area burned (Archibald et al., 2013); biomass loss	Mortality from fire strongest in year following, continues 3 years afterwards (Brando et al., 2012); strong spatial variability & dynamics, frequent burning may help maintain (un)flammable conditions (McLauchlan et al., 2020); projected to go down in fuel-limited dry systems, up in wet systems where fuel humidity is main limiter (Sayedi et al., 2024); higher severity means more canopy openness, s…	Sayedi et al., 2024; Meza et al., 2023; Slik et al., 2010	Keeley, 2009; Trouvé, 2021; Archibald et al., 2013; Brando et al., 2012; McLauchlan et al., 2020; Meza et al., 2023; Han et al., 2021; Slik et al., 2010
Fuel	Arrangement		Particle size (Blauw et al., 2015); arrangement, density, chemical properties, moisture content (Archibald, 2018); volatile organic compounds, lignin, dry matter content (Pausas and Keeley, 2017); residual ash (Varner, 2015)	Litter or canopy? Live/leaf (instead of dead/wood) from specific clades might burn better due to nutrient contents (Archibald et al., 2018); larger particles mean higher spread rates, fine leaves better on branches (Schwilk, 2015); fine dead fuels highly responsive to temperature, humidity and wind (de Magalhães and Schwilk, 2021); structure and particle size affect oxygenation, and role of chemi…	Albini, 1976 in de Magalhães and Schwilk, 2021; Blauw et al., 2015; Varner et al., 2015; Ortiz et al., 2023	Archibald et al., 2018; Pausas and Keeley, 2017; Varner et al., 2015; Schwilk, 2015; de Magalhães and Schwilk, 2021; Blauw et al., 2015; McLauchlan et al., 2020; Schwilk, 2015; Pontes-Lopes et al., 2021; Popovíc et al., 2021; Gagnon et al., 2010; Keeley and Syphard, 2016; Ortiz et al., 2023
	Ignitability	The delay on ignition (Anderson, 1970 in Varner et al., 2015)	Probability of ignition, fuelbed receptivity (Anderson, 1970 in Varner et al., 2015); moisture content (Archibald et al., 2018; Blauw et al., 2015)	Includes moisture content (Bowman et al., 2014), which is a strong determinant of flammability (de Magalhães and Schwilk, 2021; Blauw et al., 2015); mixtures can help pass moisture thresholds for ignition and fire spread, and nonadditive effects may apply more under moist conditions (Blauw et al., 2015); fuel moisture gradient with rainfall seasonality (Pontes-Lopes et al., 2021)	de Magalhães and Schwilk, 2021; Blauw et al., 2015; Anderson, 1970 in Varner et al., 2015	Varner et al., 2015; Bowman et al., 2014; de Magalhães & Schwilk, 2021; Blauw et al., 2015; Pontes-Lopes et al., 2021; Popovíc et al., 2021; Santacruz-García et al., 2019;
	Ignition		Probability of spread (Varner, 2015)	Influenced by moisture content, possible nonadditive effects (Blauw et al., 2015); ignition-limited systems (McLauchlan et al., 2020)	Blauw et al., 2015	Varner et al., 2015; Blauw et al., 2015; McLauchlan et al., 2020
	Sustainability	The duration of combustion (Anderson, 1970 in Varner et al., 2015)	Flame front residence time (Anderson, 1970 in Varner et al., 2015)	Fuels with more dry matter content may burn longer and hotter (Ortiz et al., 2023; Potts et al., 2022)	Anderson, 1970 in Varner et al., 2015; Ortiz et al., 2023; Potts et al., 2022	Varner et al., 2015; Popovíc et al., 2021; Santacruz-García et al., 2019; Ortiz et al., 2023; Potts et al., 2022
	Combustibility	The mass loss rate (Anderson, 1970 in Varner et al., 2015)	Rate of spread, residence time, flame temperature, fireline intensity (Anderson, 1970 in Varner et al., 2015)	Influenced by moisture content, possible nonadditive effects (Blauw et al., 2015); a more open forest will allow for more airflow, and therefore drying (Brando et al., 2014); particularly affected by invasive species in potential non-additive effects (Wyse et al., 2018)	Blauw et al., 2015; Anderson, 1970 in Varner et al., 2015; Wyse et al., 2018	Varner et al., 2015; Blauw et al., 2015; Brando et al., 2014; Popovíc et al., 2021; Santacruz-García et al., 2019; Wyse et al., 2018
	Consumability			Particularly affected by invasive species in potential non-additive effects (Wyse et al., 2018)	Wyse et al., 2018	Popovíc et al., 2021; Santacruz-García et al., 2019; Wyse et al., 2018
	Extinction		Fuel consumption (Varner et al., 2015)			Varner et al., 2015
Miscellaneous	Flammability	The primary mechanism through which vegetation defines fire ecology; "A property of the intrinsic chemistry and structure of plant parts, how they are arranged on the plant […], as well as ecophysiological properties such as how quickly they cure, and [...] regrow" (Archibald et al., 2018); the characteristics of fire behavior that define the ability of a fuel to burn (Varner et al., 2015)	Three dimensions: ignitability, heat release and fire spread rate (Pausas et al., 2017); ignition, fireline intensity, rate of fire spread and fuel consumption (Varner et al., 2015);	Controlled by temperature, wind speed, humidity, O2 concentrations, moisture, amount and structure of fuels (Archibald et al., 2018); moisture retention and aeration, moisture threshold (per species?) (Blauw et al., 2015); flammability-limited systems (McLauchlan et al., 2020); non-, fast- and hot-flammable strategies: it's not a single trait or metric, but a group of plant characteristics at dif…	Blauw et al., 2015; Pausas et al., 2017; Varner et al., 2015; Alam et al., 2024; Alam et al., 2020; Wyse et al., 2018	Archibald et al., 2018; Blauw et al., 2015; McLauchlan et al., 2020; Pausas, et al., 2017; Varner et al., 2015; Popovíc et al., 2021; Falk et al., 2022; Santacruz-García et al., 2019; Alam et al., 2024; Alam et al., 2020; Wyse et al., 2018
	Frontier expansion	Anthropogenic disturbances through land management (Devisscher et al., 2016b)	Distance between roads an forests, deforestation, settlement density (Devisscher et al., 2016b); proximity to infrastructure rather than degree of modigication (Hartung et al., 2021)	Strong determinants of fire risk in the Chiquitanía region, 'conversion fires', 'maintenance fires', older deforestation has variable effects (Devisscher et al., 2016b); changes frequency and fuel structure (McLauchlan et al., 2020); fragmentation facilitates fire in fire-free ecosystems, but inhibits it in fire-adapted ecosystems (Harrison et al., 2021)	Devisscher et al., 2016b; Harrison et al., 2021	Devisscher et al., 2016b; McLauchlan et al., 2020; Hartung et al., 2021; Harrison et al., 2021
	REFERENCES
	Alam, M. A., Wyse, S. V., Buckley, H. L., Perry, G. L., Cui, X., Sullivan, J. J., Schwilk, D. W., & Curran, T. J. (2024). Fuel architecture influences interspecific variation in shoot flammability, but not as much as leaf traits. Journal of Ecology.
	Alam, M. A., Wyse, S. V., Buckley, H. L., Perry, G. L., Sullivan, J. J., Mason, N. W., Buxton, R., Richardson, S. J., & Curran, T. J. (2020). Shoot flammability is decoupled from leaf flammability, but controlled by leaf functional traits. Journal of Ecology, 108(2), 641-653.
	Archibald, S., Lehmann, C. E. R., Belcher, C. M., Bond, W. J., Bradstock, R. A., Daniau, A. L., Dexter, K. G., Forrestel, E. J., Greve, M., He, T., Higgins, S. I., Hoffmann, W. A., Lamont, B. B., McGlinn, D. J., Moncrieff, G. R., Osborne, C. P., Pausas, J. G., Price, O., Ripley, B. S., . . . Zanne, A. E. (2018). Biological and geophysical feedbacks with fire in the Earth system. Environmental Res…
	10.1088/1748-9326/aa9ead
	Archibald, S., Lehmann, C. E. R., Gómez-Dans, J. L., & Bradstock, R. A. (2013). Defining pyromes and global syndromes of fire regimes. Proceedings of the National Academy of Sciences of the United States of America, 110(16), 6442-6447. https://doi.org/10.1073/pnas.1211466110
	Bär, A., Michaletz, S. T., & Mayr, S. (2019). Fire effects on tree physiology. New Phytologist, 223(4), 1728-1741.
	Barlow, J., Lagan, B. O., & Peres, C. A. (2003). Morphological correlates of fire-induced tree mortality in a central Amazonian forest. Journal of Tropical Ecology, 19, 291-299. https://doi.org/10.1017/S0266467403003328
	Blauw, L. G., Wensink, N., Bakker, L., van Logtestijn, R. S. P., Aerts, R., Soudzilovskaia, N. A., & Cornelissen, J. H. C. (2015). Fuel moisture content enhances nonadditive effects of plant mixtures on flammability and fire behavior. Ecology and Evolution, 5(17), 3830-3841. https://doi.org/10.1002/ece3.1628
	Bowman, D. M. J. S., French, B. J., & Prior, L. D. (2014). Have plants evolved to self-immolate? Frontiers in Plant Science, 5. https://doi.org/ARTN 590
	10.3389/fpls.2014.00590
	Brando, P. M., Balch, J. K., Nepstad, D. C., Morton, D. C., Putz, F. E., Coe, M. T., Silvério, D., Macedo, M. N., Davidson, E. A., Nóbrega, C. C., Alencar, A., & Soares, B. S. (2014). Abrupt increases in Amazonian tree mortality due to drought-fire interactions. Proceedings of the National Academy of Sciences of the United States of America, 111(17), 6347-6352. https://doi.org/10.1073/pnas.130549…
	Brando, P. M., Nepstad, D. C., Balch, J. K., Bolker, B., Christman, M. C., Coe, M., & Putz, F. E. (2012). Fire-induced tree mortality in a neotropical forest: the roles of bark traits, tree size, wood density and fire behavior. Global Change Biology, 18(2), 630-641. https://doi.org/10.1111/j.1365-2486.2011.02533.x
	Clarke, P. J., Knox, K. J. E., Wills, K. E., & Campbell, M. (2005). Landscape patterns of woody plant response to crown fire: disturbance and productivity influence sprouting ability. Journal of Ecology, 93(3), 544-555. https://doi.org/10.1111/j.1365-2745.2005.00971.x
	Clarke, P. J. K., K.J.E.; Campbell, M.L. & Copeland, L.M. (2009). Post-fire recovery of woody plants in the New England Tableland Bioregion. Cunninghamia, 11(2), 221-239.
	Cochrane, M. A., & Barber, C. P. (2009). Climate change, human land use and future fires in the Amazon. Global Change Biology, 15(3), 601-612. https://doi.org/10.1111/j.1365-2486.2008.01786.x
	Davies, A. B., Eggleton, P., van Rensburg, B. J., & Parr, C. L. (2012). The pyrodiversity-biodiversity hypothesis: a test with savanna termite assemblages. Journal of Applied Ecology, 49(2), 422-430. https://doi.org/10.1111/j.1365-2664.2012.02107.x
	de Magalhaes, R. Q., & Schwilk, D. W. (2021). Moisture absorption and drying alter nonadditive litter flammability in a mixed conifer forest. Journal of Ecology, 109(1), 234-245. https://doi.org/10.1111/1365-2745.13467
	Devisscher, T., Anderson, L. O., Aragao, L. E. O. C., Galván, L., & Malhi, Y. (2016). Increased Wildfire Risk Driven by Climate and Development Interactions in the Bolivian Chiquitania, Southern Amazonia. Plos One, 11(9). https://doi.org/ARTN e0161323
	10.1371/journal.pone.0161323
	Devisscher, T., Malhi, Y., Landívar, V. D. R., & Oliveras, I. (2016). Understanding ecological transitions under recurrent wildfire: A case study in the seasonally dry tropical forests of the Chiquitania, Bolivia. Forest Ecology and Management, 360, 273-286. https://doi.org/10.1016/j.foreco.2015.10.033
	Enright, N. J., Fontaine, J. B., Lamont, B. B., Miller, B. P., & Westcott, V. C. (2014). Resistance and resilience to changing climate and fire regime depend on plant functional traits. Journal of Ecology, 102(6), 1572-1581.
	Falk, D. A., van Mantgem, P. J., Keeley, J. E., Gregg, R. M., Guiterman, C. H., Tepley, A. J., Young, D. J. N., & Marshall, L. A. (2022). Mechanisms of forest resilience. Forest Ecology and Management, 512. https://doi.org/ARTN 120129
	10.1016/j.foreco.2022.120129
	Flores, B. M. M., E.; Sakschewski, B.; Nascimento, N.; Staal, A.; Betts, R. A.; Levis, C.; Lapola, D. M.; Esquível-Muelbert, A.; Jakovac, C.; Nobre, C. A.; Oliveira, R. S.; Borma, L. S.; Nian, D.; Boers, N.; Hecht, S. B.; ter Steege, H.; Arleira, J.; Lucas, I. L.; Berenguer, E.; Marengo, J. A.; Gatti, L. V.; Mattos, C. R. C. & Hirota, M. (2024). Critical transitions in the Amazon forest system. N…
	Foster, C. N., Barton, P. S., MacGregor, C. I., Catford, J. A., Blanchard, W., & Lindenmayer, D. B. (2018). Effects of fire regime on plant species richness and composition differ among forest, woodland and heath vegetation. Applied vegetation science, 21(1), 132-143.
	Gagnon, P. R., Passmore, H. A., Platt, W. J., Myers, J. A., Paine, C. E. T., & Harms, K. E. (2010). Does pyrogenicity protect burning plants? Ecology, 91(12), 3481-3486. https://doi.org/Doi 10.1890/10-0291.1
	Han, D. D., Di, X. Y., Yang, G., Sun, L., & Weng, Y. T. (2021). Quantifying fire severity: a brief review and recommendations for improvement. Ecosystem Health and Sustainability, 7(1). https://doi.org/Artn 1973346
	10.1080/20964129.2021.1973346
	Harrison, S. P., Prentice, I. C., Bloomfield, K. J., Dong, N., Forkel, M., Forrest, M., Ningthoujam, R. K., Pellegrini, A., Shen, Y., & Baudena, M. (2021). Understanding and modelling wildfire regimes: an ecological perspective. Environmental Research Letters, 16(12), 125008.
	Hartung, M., Carreno-Rocabado, G., Pena-Claros, M., & van der Sande, M. T. (2021). Tropical Dry Forest Resilience to Fire Depends on Fire Frequency and Climate. Frontiers in Forests and Global Change, 04. https://doi.org/ARTN 755104
	10.3389/ffgc.2021.755104
	Hood, S. M., Varner, J. M., van Mantgem, P., & Cansler, C. A. (2018). Fire and tree death: understanding and improving modeling of fire-induced tree mortality. Environmental Research Letters, 13(11). https://doi.org/ARTN 113004
	10.1088/1748-9326/aae934
	Keeley, J. E. (2009). Fire intensity, fire severity and burn severity: a brief review and suggested usage. International Journal of Wildland Fire, 18(1), 116-126. https://doi.org/10.1071/Wf07049
	Keeley, J. E., & Syphard, A. D. (2016). Climate change and future fire regimes: examples from California. Geosciences, 6(3), 37.
	McLauchlan, K. K., Higuera, P. E., Miesel, J., Rogers, B. M., Schweitzer, J., Shuman, J. K., Tepley, A. J., Varner, J. M., Veblen, T. T., Adalsteinsson, S. A., Balch, J. K., Baker, P., Batllori, E., Bigio, E., Brando, P., Cattau, M., Chipman, M. L., Coen, J., Crandall, R., . . . Watts, A. C. (2020). Fire as a fundamental ecological process: Research advances and frontiers. Journal of Ecology, 108…
	Meza, M. C., Espelta, J. M., González, T. M., & Armenteras, D. (2023). Fire reduces taxonomic and functional diversity in Neotropical moist seasonally flooded forests. Perspectives in Ecology and Conservation, 21(2), 101-111. https://doi.org/10.1016/j.pecon.2023.04.003
	Ortiz, A., Marinace, H. M., Fisk, J. J., Hankenson, L., Pacheco, A. S., Goodman, H. D., Potts, E., Laurance, S. G., Bischoff, E. A., & Holman, V. F. (2023). Shoot flammability differences between forest and savanna trees are driven by leaf dry matter content. Flora, 307, 152370.
	Pausas, J. G., Keeley, J. E., & Schwilk, D. W. (2017). Flammability as an ecological and evolutionary driver. Journal of Ecology, 105(2), 289-297. https://doi.org/10.1111/1365-2745.12691
	Pausas, J. G., & Ribeiro, E. (2017). Fire and plant diversity at the global scale. Global Ecology and Biogeography, 26(8), 889-897. https://doi.org/10.1111/geb.12596
	Pontes-Lopes, A., Silva, C. V. J., Barlow, J., Rincón, L. M., Campanharo, W. A., Nunes, C. A., de Almeida, C. T., Silva, C. H. L., Cassol, H. L. G., Dalagnol, R., Stark, S. C., Graça, P. M. L. A., & Aragao, L. E. O. C. (2021). Drought-driven wildfire impacts on structure and dynamics in a wet Central Amazonian forest. Proceedings of the Royal Society B-Biological Sciences, 288(1951). https://doi.…
	10.1098/rspb.2021.0094
	Popovic, Z., Bojovic, S., Markovic, M., & Cerdà, A. (2021). Tree species flammability based on plant traits: A synthesis. Science of the Total Environment, 800. https://doi.org/ARTN 149625
	10.1016/j.scitotenv.2021.149625
	Potts, E., Tng, D., Apgaua, D., Curran, T. J., Engert, J., & Laurance, S. G. (2022). Growth form and functional traits influence the shoot flammability of tropical rainforest species. Forest Ecology and Management, 522, 120485.
	Ray, T., Malasiya, D., Rajpoot, R., Verma, S., Dar, J. A., Dayanandan, A., Raha, D., Lone, P., Pandey, P., Khare, P. K., & Khan, M. L. (2021). Impact of Forest Fire Frequency on Tree Diversity and Species Regeneration in Tropical Dry Deciduous Forest of Panna Tiger Reserve, Madhya Pradesh, India. Journal of Sustainable Forestry, 40(8), 831-845. https://doi.org/10.1080/10549811.2020.1823853
	Santacruz-García, A. C., Bravo, S., del Corro, F., & Ojeda, F. (2019). A comparative assessment of plant flammability through a functional approach: The case of woody species from Argentine Chaco region. Austral Ecology, 44(8), 1416-1429. https://doi.org/10.1111/aec.12815
	Schwilk, D. W. (2015). Dimensions of plant flammability. New Phytologist, 206(2), 486-488. https://doi.org/10.1111/nph.13372
	Trouvé, R., Oborne, L., & Baker, P. J. (2021). The effect of species, size, and fire intensity on tree mortality within a catastrophic bushfire complex. Ecological Applications, 31(6). https://doi.org/ARTN e02383
	10.1002/eap.2383
	Varner, J. M., Kane, J. M., Kreye, J. K., & Engber, E. (2015). The Flammability of Forest and Woodland Litter: a Synthesis. Current Forestry Reports, 1(2), 91-99. https://doi.org/10.1007/s40725-015-0012-x
